# Supplementary material for: Virtual Reality as a Tool for Upper Limb Rehabilitation in Rett Syndrome: Reducing Stereotypies and Improving Motor Skills
Source: Pediatr Rep. 2025 Apr 18;17(2):49. doi: 10.3390/pediatric17020049 (PMC12030142; doi:10.3390/pediatric17020049)
Supplement: Supplementary file 1 [file pediatrrep-17-00049-s001.zip]

Archive with 1 entries (1 files):
- pediatrrep-3482730-supplementary.csv
