# Supplementary material for: Virtual Reality as a Tool for Upper Limb Rehabilitation in Rett Syndrome: Reducing Stereotypies and Improving Motor Skills
Source: Pediatr Rep. 2025 Apr 18;17(2):49. doi: 10.3390/pediatric17020049 (PMC12030142; doi:10.3390/pediatric17020049)
Supplement: Supplementary file 1 [file pediatrrep-17-00049-s001.zip › pediatrrep-3482730-supplementary.csv]

V1	ID_baseline	V3	MANODOMINANTE	GAIRS_TOTAL_SCORE	RARS_TOTAL_SCORE	DOWNS_TOTAL_SCORE	TEMUDO_F__TOTALE_sessione_baseline_neutro_t1	TEMUDO_F__TOTALE_sessione_baseline_neutro_t2	TEMUDO_I__TOTALE_sessione_baseline_neutro_t1	TEMUDO_I__TOTALE_sessione_baseline_neutro_t2	Timetosatisfyrequest_ECO_sessione_baseline_ipadlibro_ECO_t1	Timetosatisfyrequest_media_ECO_sessione_baseline_ipadlibro_ECO_t	DISTANZA_TOCCO_media_sessione_baseline_ipadlibro_ECO_t1	DISTANZA_TOCCO_media_sessione_baseline_ipadlibro_ECO_t2	Timetosatisfyrequest_sessione_baseline_carezza_ECO_t1	Timetosatisfyrequest_sessione_baseline_carezza_ECO_t2	DISTANZA_TOCCO_MEDIA_sessione_baseline_carezza_ECO_t1	DISTANZA_TOCCO_MEDIA_sessione_baseline_carezza_ECO_t2	PERFOMENACE_CORRETTE_ECO_t1	PERFOMENACE_CORRETTE_ECO_t2	Timetosatisfyrequest_media_RV_sessione_baseline_strumento_t1	Timetosatisfyrequest_media_RV_sessione_baseline_strumento_t2	DISTANZA_TOCCO_media_sessione_baseline_strumento_RV_t1	DISTANZA_TOCCO_media_sessione_baseline_strumento_RV_t2	MAXESTENSIONE_dominant_media_sessione_baseline_strumento_R	MAXESTENSIONE_dominant_media_sessione_baseline_strumento_A	Timetosatisfyrequest_media_sessione_baseline_animale_t1	Timetosatisfyrequest_media_sessione_baseline_RV_animale_t2	DISTANZA_TOCCO_media_sessione_baseline_animale_RV_t1	DISTANZA_TOCCO_media_sessione_baseline_animale_RV_t2	TOCCO_MAXESTENSIONE_Dominante_media_sessione_baseline_animale_RV	TOCCO_MAXESTENSIONE_Dominante_media_sessione_baseline_animale__A	PERFOMENACE_CORRETTE_RV_t1	PERFOMENACE_CORRETTE_RV_t2	Timetosatisfyrequest_media_palline_ECO_t1	Timetosatisfyrequest_media_palline_ECO_t2	Timeopenhands__media_palline_ECO_t1	TimeopenhandsO__media_palline_ECO_t2	PERFOMENACE_SEPRAZIONE_MANI_CORRETTE_ECO_t1	PERFOMENACE_SEPRAZIONE_MANI_CORRETTE_ECO_t2	Timetosatisfyrequest_SEPRAZIONE_MANI_media_RV_t1	Timetosatisfyrequest_SEPRAZIONE_MANI_media_RV_t2	Timeopenhands_SEPRAZIONE_MANI_media_RV_t1	Timeopenhands_SEPRAZIONE_MANI_media_RV_t2	Maximumopeningofthehands_SEPRAZIONE_MANI_MEDIA_RV_t1	Maximumopeningofthehands_SEPRAZIONE_MANI_MEDIA_RV_t2	Maximumrightarmshoulderextensions_SEPRAZIONE_MANI_MEDIA_T1	Maximumrightarmshoulderextensions_SEPRAZIONE_MANI_MEDIA_T2	MaximumLEFTarmshoulderextensions_SEPRAZIONE_MANI_MEDIA_T1
GRUPPO SPERIMENTALE	1	LUPPINO	dx	1,85	58	1	30	20	130	99	55	50	8	8	120	100	5	5	2	3	55,7	52,7	8	10	,61	,71	22,31	11,55	8	10	,45	,58	3	4	120	100	0	5	0	1	120,0	1,22	0	15,89	0	,77	,0	,45	0
GRUPPO SPERIMENTALE	1	LODOVICI A	dx	2,45	69,5	1	53	40	400	120	120	69	0	3	120	120	2	2	0	1	80,4	50,1	3	3	,55	,57	37,00	25,31	3	3	,48	,49	0	4	120	0	0	0	0	0	120,0	6,12	0	15,92	0	,7	,0	,39	0
GRUPPO SPERIMENTALE	1	LODOVICI G	dx	2,26	69,5	1	10	6	370	164	120	19	0	3	120	33	1	3	0	2	25,2	4,5	2	5	,51	,54	20,79	16,14	2	5	,48	,51	0	4	120	120	0	1	0	1	120,0	13,88	0	4,54	0	,86	,0	,56	0
GRUPPO SPERIMENTALE	1	VURCHIO	sn	1,8	67,5	2	13	12	255	250	45	36	10	12	55	44	2	2	1	1	62,9	51,8	10	12	,48	,57	61,63	51,81	10	12	,41	,51	2	4	45	26	16	18	1	2	120,0	17,44	0	7,39	0	,85	,0	,59	0
GRUPPO SPERIMENTALE	1	DELL'ORO	dx	2,48	67,5	2	24	17	299	150	75	33	10	9	120	90	3	3	1	2	79,9	30,1	5	9	,39	,53	80,96	30,46	5	5	,44	,41	2	4	120	110	6	5	1	2	100,0	80,5	13,98	26,5	,5	,65	0,37	,6	,36
GRUPPO SPERIMENTALE	1	BURATO	dx	2,07	89,5	3	13	7	150	117	70	31	10	9,5	120	95	4	4	1	2	53,5	12,3	5	8	,34	,54	42,44	30,46	5	5	,56	,54	2	2	120	118	8	7,5	2	2	17,92	7,34	8,5	20,5	,21	,32	0,18	,4	,17
GRUPPO SPERIMENTALE	1	BONIFAZI	dx	2,1	57	1	33	6	107	100	11	8	4	4	120	110	4	4	2	4	120	75,6	4	4	,43	,53	120,0	81,98	4	4	,59	,6	0	4	22	17	2	3	1	2	120,0	24,47	,2	41,28	,39	,75	0.5	,53	,63
GRUPPO SPERIMENTALE	1	ANTONELLINI	dx	2,43	67	1	32	12	120	120	120	13	5	5	120	28	5	5	1	4	120	3,7	12	14	,3	,4	120.0	8,62	12	14	0	,31	0	4	101	86	1	1	0	2	120,0	83,46	0	,97	0	,51	,0	,41	0
GRUPPO SPERIMENTALE	1	HAXOLII	dx	1,84	71	1	11	10	111	110	120	120	4	3	118	115	4	3	2	4	14,9	16,2	5	5	,35	,35	10,61	2,44	5	5	,36	,29	2	4	120	120	0	5	0	1	48.2	27,59	6,78	11,32	,62	,79	0,31	,48	,28
GRUPPO SPERIMENTALE	1	BREZZO	dx	2,1	79	1	24	23	220	200	120	118	3	3	120	110	3	3	0	2	120	18	0	4	1	,55	68,0	18,85	2	4	,5	,55	1	3	120	120	0	0	0	0	120,0	1,82	0	11,19	0	,73	,0	,47	0
GRUPPO CONTROLLO	2	Campanelli	sn	2,55	58	2	40	39	560	550	100	90	10	11	111	110	2	2	3	3															119	118	3	4	1	1
GRUPPO CONTROLLO	2	Cipolla Mat	dx	1,9	65,5	1	87	89	480	487	119	119	2	2	120	120	1	0	1	1															120	100	0	1	0	1
GRUPPO CONTROLLO	2	AMICI ANNA	dx	1,5	85,5	1	44	43	240	231	120	120	0	0	120	120	1	0	0	0															120	120	0	0	0	0
GRUPPO CONTROLLO	2	AUORA SCANN	dx	2,34		2	5	5	20	25	120	120	0	0	120	120	0	0	0	0															120	120	0	0	0	0
GRUPPO CONTROLLO	2	GIULIA BUSO	dx	20	63,5	3	28	27	198	200	87	90	2	2	120	115	1	1	1	2															120	120	0	0	0	0
GRUPPO CONTROLLO	2	LAURA GENUA	dx	2,7	64	3	15	17	134	134	20	20	3	3	120	120	0	0	2	2															55	60	15	16	1	1
GRUPPO CONTROLLO	2	LISA SACCAR	sn	1,4	67,5	2	37	38	250	260	111	110	3	3	120	120	0	0	1	0															110	109	1	2	1	1
GRUPPO CONTROLLO	2	Sartor Dile	sn	2,19	72	4	10	9	135	134	5	4	5	5	120	120	0	0	1	0															120		0	0	0	0
GRUPPO CONTROLLO	2	Dionisio Fe	dx	1,69	64,5	2	12	14	88	96	67	80	9	8	30	30	4	4	2	2															35	34	6	7	0	0
GRUPPO CONTROLLO	2	BALCONI ELE	dx	2,15	58	1	11	9	34	30	15	10	12	12	89	88	5	5	2	2															12	10	5	5	2	2
[truncated: 3 more columns]
